# Supplementary material for: Novel Risks of Unfavorable Corticosteroid Response in Patients with Mild-to-Moderate COVID-19 Identified Using Artificial Intelligence-Assisted Analysis of Chest Radiographs
Source: J Clin Med. 2023 Sep 8;12(18):5852. doi: 10.3390/jcm12185852 (PMC10532025; doi:10.3390/jcm12185852)
Supplement: Supplementary file 1 [file jcm-12-05852-s001.zip]

Archive with 1 entries (1 files):
- jcm-2553580-supplementary.pdf
